# Supplementary material for: Comparing Characteristics of Endometrial Cancer in Women of South Asian and White Ethnicity in England
Source: Cancers (Basel). 2021 Dec 5;13(23):6123. doi: 10.3390/cancers13236123 (PMC8657185; doi:10.3390/cancers13236123)
Supplement: Supplementary file 1 [file cancers-13-06123-s001.zip]

Archive with 1 entries (1 files):
- cancers-1240864-supplementary.pdf
